# Supplementary material for: Glycine cleavage system determines the fate of pluripotent stem cells via the regulation of senescence and epigenetic modifications
Source: Life Sci Alliance. 2019 Sep 27;2(5):e201900413. doi: 10.26508/lsa.201900413 (PMC6765226; doi:10.26508/lsa.201900413)
Supplement: Supplementary file 11 [file LSA-2019-00413_TableS1.xls]

## Sheet: Sheet1
Supplementary Table 1. Nucleotide Sequence of Primers Used for qRT-PCR
Name	Species	Sequence of Forward Primer	Sequence of Reverse Primer
Gldc	Mus musculus	TGGCATGGGCTATTACAACTG	ATACGGAGTGTACTGGGTGAC
Gcsh	Mus musculus	GGTATTGGAACGGTGGGAATC	CCAACTTCAGGCAGACTACAGTA
Amt	Mus musculus	CAGGCACAACCCTTGGTCC	TGCAGGTGTGAATCAACATGAC
Phgdh	Mus musculus	CCTCATTGTCCGGTCTGCTAC	CATCTTTCATCGAAGCTGTTGC
Psat1	Mus musculus	CAGTGGAGCGCCAGAATAGAA	CCTGTGCCCCTTCAAGGAG
Psph	Mus musculus	AGGAAGCTCTTCTGTTCAGCG	GAGCCTCTGGACTTGATCCC
Shmt1	Mus musculus	CAGGGCTCTGTCTGATGCAC	CGTAACGCGCTCTTGTCAC
Shmt2	Mus musculus	TGGCAAGAGATACTACGGAGG	GCAGGTCCAACCCCATGAT
Gcat	Mus musculus	CTTCTGTGCCAATAACTACCTGG	TGGTGGAAGTGGGCTATCTTG
Tdh	Mus musculus	TTCCTTGGGATGCTAAAACAGG	TGGGAGGTGCCTAGAAACTTC
Pou5f1	Mus musculus	AGAGGATCACCTTGGGGTACA	CGAAGCGACAGATGGTGGTC
Sox2	Mus musculus	GCGGAGTGGAAACTTTTGTCC	CGGGAAGCGTGTACTTATCCTT
Klf4	Mus musculus	GTGCCCCGACTAACCGTTG	GTCGTTGAACTCCTCGGTCT
c-Myc	Mus musculus	CTGGACCAGGGAGTGGAGTT	ACGTAGTAGTCGGTTCTCACAT
Nanog	Mus musculus	TCTTCCTGGTCCCCACAGTTT	GCAAGAATAGTTCTCGGGATGAA
Lin28A	Mus musculus	GGCATCTGTAAGTGGTTCAACG	CCCTCCTTGAGGCTTCGGA
Sall4	Mus musculus	CCCTGGGAACTGCGATGAAG	TCAGAGAGACTAAAGAACTCGGC
Esrrb	Mus musculus	GCACCTGGGCTCTAGTTGC	TACAGTCCTCGTAGCTCTTGC
Tcf3	Mus musculus	CGCACCAGCAGTACAGATGAG	CAGCTTGGTCTGCGCCTTA
Bmp4	Mus musculus	TTCCTGGTAACCGAATGCTGA	CCTGAATCTCGGCGACTTTTT
Fgf4	Mus musculus	TGGGCCTCAAAAGGCTTCG	CGTCGGTAAAGAAAGGCACAC
Wnt2	Mus musculus	CTCGGTGGAATCTGGCTCTG	CACATTGTCACACATCACCCT
P15	Mus musculus	CCCTGCCACCCTTACCAGA	GCAGATACCTCGCAATGTCAC
P16	Mus musculus	GTGTGCATGACGTGCGGG	GCAGTTCGAATCTGCACCGTAG
P21	Mus musculus	CCTGGTGATGTCCGACCTG	CCATGAGCGCATCGCAATC
endogenous-Pou5f1	Mus musculus	TCTTTCCACCAGGCCCCCGGCTC	TGCGGGCGGACATGGGGAGATCC
endogenous-Sox2	Mus musculus	TAGAGCTAGACTCCGGGCGATGA	TTGCCTTAAACAAGACCACGAAA
endogenous-Klf4	Mus musculus	TCCCAGCAAGTCAGCTTGTGAATG	CAGTATCAGACCCCATCTGTTCTG
endogenous-Klf4	Mus musculus	GAGCTGGAATCTCTCGTGAGAG	ATGGCTGAAGCTTACAGTCCCAA
