# Supplementary material for: Glycine cleavage system determines the fate of pluripotent stem cells via the regulation of senescence and epigenetic modifications
Source: Life Sci Alliance. 2019 Sep 27;2(5):e201900413. doi: 10.26508/lsa.201900413 (PMC6765226; doi:10.26508/lsa.201900413)
Supplement: Supplementary file 12 [file LSA-2019-00413_TableS2.xls]

## Sheet: Sheet1
Supplementary Table 2. Antibody information
Name	Source	Catalog Number
OCT4	Stemgent	09-0023
SOX2	Millpore	AB5603
KLF4	Abcam	ab106629
MYC	Epitomics	1472-1
NANOG	Abcam	ab80892
SSEA1	Abcam	ab16285
PHGDH	Proteintech	14719-1-AP
PSAT1	Proteintech	10501-1-AP
PSPH	Proteintech	14513-1-AP
SHMT1	Abcam	ab186130
SHMT2	Abcam	ab224428
TDH	Abcam	ab233402
GCAT	Proteintech	16317-1-AP
GLDC	Proteintech	24827-1-AP
GCSH	Proteintech	16726-1-AP
AMT	Abcam	ab175545
P15	Abcam	ab53034
P16	Proteintech	10883-1-AP
P21	Proteintech	10355-1-AP
GLO1	Proteintech	15140-1-AP
β-ACTIN	Proteintech	66009-1-Ig
FLAG-M2	Sigma-Aldrich	F1804
H3K4me3	Cell Signaling Technology	9751S
H3K9me3	Cell Signaling Technology	5327T
H3K27me3	Cell Signaling Technology	9733S
H3K36me3	Cell Signaling Technology	4909T
H3	Abcam	ab1791
Anti-Methylglyoxal	Abcam	ab194226
