# Supplementary material for: Glycine cleavage system determines the fate of pluripotent stem cells via the regulation of senescence and epigenetic modifications
Source: Life Sci Alliance. 2019 Sep 27;2(5):e201900413. doi: 10.26508/lsa.201900413 (PMC6765226; doi:10.26508/lsa.201900413)
Supplement: Supplementary file 13 [file LSA-2019-00413_TableS3.xls]

## Sheet: Sheet1
Supplementary Table 3. shRNAs used in this paper
Name	Species	Sequence
Gldc sh1	Mus musculus	CCGGCCACAGAAATCGCCATTCTAACTCGAGTTAGAATGGCGATTTCTGTGGTTTTTG
Gldc sh2	Mus musculus	CCGGGCCACAGAAATCGCCATTCTACTCGAGTAGAATGGCGATTTCTGTGGCTTTTTG
Sox2 sh1	Mus musculus	CCGGCCTAGACAACAAGATTGAGCACTCGAGTGCTCAATCTTGTTGTCTAGGTTTTTG
Sox2 sh2	Mus musculus	CCGGGCACATGAACGGCTGGAGCAACTCGAGTTGCTCCAGCCGTTCATGTGCTTTTTG
Lin28A sh1	Mus musculus	CCGGCCCAGTAAGAATGCAACTTAACTCGAGTTAAGTTGCATTCTTACTGGGTTTTTG
Lin28A sh2	Mus musculus	CCGGCACCTTTAAGAAGTCTGCCAACTCGAGTTGGCAGACTTCTTAAAGGTGTTTTTG
Gldc sh1	Homo sapiens	CCGGCCTGCCAACATCCGTTTGAAACTCGAGTTTCAAACGGATGTTGGCAGGTTTTTG
Gldc sh2	Homo sapiens	CCGGGCCACTGGGAAAGAAGTGTATCTCGAGATACACTTCTTTCCCAGTGGCTTTTTG
Sox2 sh1	Homo sapiens	CCGGGAAGAAGGATAAGTACACGCTCTCGAGAGCGTGTACTTATCCTTCTTCTTTTT
Sox2 sh2	Homo sapiens	CCGGCTGCCGAGAATCCATGTATATCTCGAGATATACATGGATTCTCGGCAGTTTTT
Lin28A sh1	Homo sapiens	CCGGCACCTTTAAGAAGTCAGCCAACTCGAGTTGGCTGACTTCTTAAAGGTGTTTTT
Lin28A sh2	Homo sapiens	CCGGGCACCAGAGTAAGCTGCACATCTCGAGATGTGCAGCTTACTCTGGTGCTTTTT
