# Supplementary material for: Glycine cleavage system determines the fate of pluripotent stem cells via the regulation of senescence and epigenetic modifications
Source: Life Sci Alliance. 2019 Sep 27;2(5):e201900413. doi: 10.26508/lsa.201900413 (PMC6765226; doi:10.26508/lsa.201900413)
Supplement: Supplementary file 14 [file LSA-2019-00413_TableS4.xls]

## Sheet: Sheet1
Supplementary Table 4. Nucleotide Sequence of Primers Used for RIP-qPCR
Name	Sequence of Forward Primer	Sequence of Reverse Primer
Gldc	TGGCATGGGCTATTACAACTG	ATACGGAGTGTACTGGGTGAC
Pkm2	GCCGCCTGGACATTGACTC	CCATGAGAGAAATTCAGCCGAG
Lin28A	GGCATCTGTAAGTGGTTCAACG	CCCTCCTTGAGGCTTCGGA
Acsl6	AAGTGACAGAGAGTCAGTGGG	TAGGGCGGAGAGCCTTCAT
